# Supplementary material for: Serotonin Metabolism and Serotonin Receptors Expression Are Altered in Colon Diverticulosis
Source: Medicina (Kaunas). 2023 Nov 3;59(11):1945. doi: 10.3390/medicina59111945 (PMC10673248; doi:10.3390/medicina59111945)
Supplement: Supplementary file 1 [file medicina-59-01945-s001.zip]

Archive with 1 entries (1 files):
- medicina-2681321-supplementary.pdf
